# Supplementary material for: Styrene Maleic Acid Copolymer-Based Micellar Formation of Temoporfin (SMA@ mTHPC) Behaves as A Nanoprobe for Tumor-Targeted Photodynamic Therapy with A Superior Safety
Source: Biomedicines. 2021 Oct 19;9(10):1493. doi: 10.3390/biomedicines9101493 (PMC8533298; doi:10.3390/biomedicines9101493)
Supplement: Supplementary file 1 [file biomedicines-09-01493-s001.zip]

Archive with 1 entries (1 files):
- biomedicines-1380282-supplementary.pdf
